# Supplementary material for: Modeling and impedance matching for radio frequency driven plasma lamp considering cold and hot states
Source: PLoS One. 2018 Sep 18;13(9):e0203041. doi: 10.1371/journal.pone.0203041 (PMC6143187; doi:10.1371/journal.pone.0203041)
Supplement: S1 File — Comparison of measured and simulated impedances of plasma lamp. (TXT) [file pone.0203041.s001.txt]

S(1,1) : Hot state_psw_all
Frequency (MHz)	Re(gamma)	Im(gamma)	Re(gamma)	Im(gamma)	Re(gamma)	Im(gamma)	Re(gamma)	Im(gamma)	Re(gamma)	Im(gamma)	Re(gamma)	Im(gamma)	Re(gamma)	Im(gamma)
2456	0.564	-0.329	0.452	-0.369	0.302	-0.398	0.181	-0.454001	0.118	-0.487	0.021	-0.569	0.0889999	-0.554

S(1,1) : cold_state_2_47GHz_off
Frequency (MHz)	Re(gamma)	Im(gamma)
2465	-0.645	-0.611001
2470	-0.603999	-0.679001
2549	-0.581001	-0.597999

S(1,1) : Cold_state_modeling
Frequency (MHz)	Re(gamma)	Im(gamma)
2465	-0.615435	-0.649776
2475	-0.617239	-0.647891
2549	-0.630051	-0.6342

S(1,1) : Hot_state_model
Frequency (MHz)	Re(gamma)	Im(gamma)	Re(gamma)	Im(gamma)	Re(gamma)	Im(gamma)	Re(gamma)	Im(gamma)	Re(gamma)	Im(gamma)	Re(gamma)	Im(gamma)	Re(gamma)	Im(gamma)	Re(gamma)	Im(gamma)	Re(gamma)	Im(gamma)	Re(gamma)	Im(gamma)	Re(gamma)	Im(gamma)	Re(gamma)	Im(gamma)	Re(gamma)	Im(gamma)	Re(gamma)	Im(gamma)	Re(gamma)	Im(gamma)	Re(gamma)	Im(gamma)	Re(gamma)	Im(gamma)	Re(gamma)	Im(gamma)	Re(gamma)	Im(gamma)
2450	0.0187318	-0.574017	0.0842897	-0.515379	0.144622	-0.471574	0.199248	-0.438724	0.248314	-0.413976	0.29225	-0.395253	0.33158	-0.381039	0.366834	-0.370229	0.398509	-0.362007	0.427049	-0.355768	0.452846	-0.35106	0.47624	-0.347541	0.497525	-0.344951	0.516951	-0.343091	0.534738	-0.341807	0.551073	-0.340978	0.566117	-0.340511	0.58001	-0.340331	0.592875	-0.340381
2451	0.0185705	-0.573939	0.084165	-0.515324	0.144525	-0.471545	0.199169	-0.438719	0.248249	-0.413994	0.292194	-0.395292	0.331531	-0.381097	0.366789	-0.370303	0.398466	-0.362096	0.427008	-0.35587	0.452806	-0.351174	0.4762	-0.347666	0.497484	-0.345085	0.51691	-0.343234	0.534695	-0.341957	0.551029	-0.341136	0.566071	-0.340675	0.579963	-0.340502	0.592826	-0.340556
2452	0.0184094	-0.57386	0.0840405	-0.51527	0.144427	-0.471516	0.19909	-0.438715	0.248184	-0.414013	0.292139	-0.39533	0.331481	-0.381154	0.366744	-0.370377	0.398424	-0.362185	0.426967	-0.355973	0.452766	-0.351288	0.476159	-0.34779	0.497443	-0.34522	0.516868	-0.343377	0.534652	-0.342108	0.550985	-0.341293	0.566026	-0.340839	0.579916	-0.340672	0.592778	-0.340731
2453	0.0182484	-0.573781	0.0839161	-0.515216	0.144329	-0.471487	0.199011	-0.43871	0.248119	-0.414031	0.292083	-0.395369	0.331432	-0.381212	0.366699	-0.370452	0.398381	-0.362274	0.426926	-0.356075	0.452725	-0.351402	0.476119	-0.347915	0.497401	-0.345354	0.516826	-0.34352	0.534609	-0.342259	0.55094	-0.341451	0.56598	-0.341003	0.579869	-0.340841	0.592729	-0.340907
2454	0.0180876	-0.573702	0.0837918	-0.515161	0.144231	-0.471458	0.198933	-0.438706	0.248053	-0.414049	0.292027	-0.395408	0.331383	-0.38127	0.366654	-0.370526	0.398339	-0.362363	0.426885	-0.356177	0.452685	-0.351516	0.476078	-0.34804	0.49736	-0.345488	0.516784	-0.343663	0.534566	-0.342409	0.550896	-0.341609	0.565934	-0.341168	0.579822	-0.341011	0.59268	-0.341082
2455	0.0179268	-0.573623	0.0836675	-0.515107	0.144134	-0.471429	0.198854	-0.438701	0.247988	-0.414068	0.291971	-0.395447	0.331333	-0.381327	0.366609	-0.3706	0.398296	-0.362452	0.426844	-0.35628	0.452644	-0.351631	0.476038	-0.348165	0.497319	-0.345623	0.516742	-0.343806	0.534523	-0.34256	0.550851	-0.341767	0.565888	-0.341332	0.579775	-0.341181	0.592631	-0.341257
2456	0.0177662	-0.573545	0.0835434	-0.515053	0.144036	-0.4714	0.198776	-0.438697	0.247923	-0.414086	0.291916	-0.395487	0.331284	-0.381385	0.366564	-0.370674	0.398254	-0.362541	0.426803	-0.356382	0.452603	-0.351745	0.475997	-0.348289	0.497278	-0.345757	0.516699	-0.343948	0.53448	-0.342711	0.550807	-0.341924	0.565843	-0.341496	0.579727	-0.341351	0.592583	-0.341432
2457	0.0176058	-0.573466	0.0834194	-0.514999	0.143939	-0.471371	0.198697	-0.438693	0.247858	-0.414104	0.29186	-0.395526	0.331235	-0.381442	0.366518	-0.370749	0.398211	-0.36263	0.426761	-0.356484	0.452563	-0.351859	0.475956	-0.348414	0.497236	-0.345891	0.516657	-0.344091	0.534436	-0.342861	0.550762	-0.342082	0.565797	-0.34166	0.57968	-0.341521	0.592534	-0.341607
2458	0.0174455	-0.573387	0.0832954	-0.514945	0.143841	-0.471343	0.198619	-0.438689	0.247793	-0.414123	0.291804	-0.395565	0.331185	-0.3815	0.366473	-0.370823	0.398169	-0.36272	0.42672	-0.356587	0.452522	-0.351973	0.475915	-0.348539	0.497195	-0.346025	0.516615	-0.344234	0.534393	-0.343012	0.550718	-0.34224	0.565751	-0.341824	0.579632	-0.341691	0.592485	-0.341783
2459	0.0172853	-0.573308	0.0831716	-0.51489	0.143744	-0.471314	0.19854	-0.438684	0.247728	-0.414142	0.291749	-0.395604	0.331136	-0.381558	0.366428	-0.370897	0.398126	-0.362809	0.426679	-0.356689	0.452481	-0.352087	0.475874	-0.348664	0.497154	-0.34616	0.516573	-0.344377	0.53435	-0.343162	0.550673	-0.342397	0.565704	-0.341988	0.579585	-0.34186	0.592436	-0.341958
2460	0.0171252	-0.57323	0.0830479	-0.514836	0.143646	-0.471285	0.198462	-0.43868	0.247663	-0.41416	0.291693	-0.395643	0.331087	-0.381616	0.366383	-0.370972	0.398083	-0.362898	0.426638	-0.356791	0.45244	-0.352202	0.475833	-0.348789	0.497112	-0.346294	0.51653	-0.34452	0.534306	-0.343313	0.550628	-0.342555	0.565658	-0.342151	0.579537	-0.34203	0.592386	-0.342133
2461	0.0169653	-0.573151	0.0829242	-0.514782	0.143549	-0.471257	0.198384	-0.438676	0.247598	-0.414179	0.291637	-0.395683	0.331037	-0.381674	0.366338	-0.371046	0.398041	-0.362987	0.426596	-0.356894	0.452399	-0.352316	0.475792	-0.348913	0.497071	-0.346428	0.516488	-0.344663	0.534263	-0.343464	0.550583	-0.342712	0.565612	-0.342315	0.579489	-0.3422	0.592337	-0.342308
2462	0.0168055	-0.573073	0.0828007	-0.514728	0.143452	-0.471228	0.198306	-0.438672	0.247534	-0.414197	0.291582	-0.395722	0.330988	-0.381731	0.366292	-0.37112	0.397998	-0.363076	0.426555	-0.356996	0.452359	-0.35243	0.475751	-0.349038	0.497029	-0.346563	0.516445	-0.344805	0.534219	-0.343614	0.550538	-0.34287	0.565566	-0.342479	0.579442	-0.34237	0.592288	-0.342483
2463	0.0166458	-0.572994	0.0826773	-0.514674	0.143355	-0.4712	0.198227	-0.438668	0.247469	-0.414216	0.291526	-0.395761	0.330939	-0.381789	0.366247	-0.371195	0.397955	-0.363165	0.426513	-0.357099	0.452318	-0.352544	0.47571	-0.349163	0.496987	-0.346697	0.516403	-0.344948	0.534175	-0.343765	0.550493	-0.343027	0.565519	-0.342643	0.579394	-0.342539	0.592239	-0.342657
2464	0.0164863	-0.572916	0.0825539	-0.514621	0.143258	-0.471172	0.198149	-0.438664	0.247404	-0.414235	0.291471	-0.395801	0.330889	-0.381847	0.366202	-0.371269	0.397912	-0.363255	0.426472	-0.357201	0.452277	-0.352658	0.475669	-0.349288	0.496946	-0.346831	0.51636	-0.345091	0.534132	-0.343915	0.550448	-0.343185	0.565473	-0.342807	0.579346	-0.342709	0.592189	-0.342832
2465	0.0163269	-0.572837	0.0824307	-0.514567	0.143161	-0.471143	0.198071	-0.438661	0.247339	-0.414254	0.291415	-0.39584	0.33084	-0.381905	0.366156	-0.371344	0.397869	-0.363344	0.42643	-0.357303	0.452236	-0.352772	0.475628	-0.349412	0.496904	-0.346965	0.516318	-0.345234	0.534088	-0.344065	0.550403	-0.343342	0.565427	-0.342971	0.579298	-0.342878	0.59214	-0.343007
2466	0.0161676	-0.572759	0.0823076	-0.514513	0.143064	-0.471115	0.197993	-0.438657	0.247274	-0.414273	0.291359	-0.395879	0.33079	-0.381963	0.366111	-0.371418	0.397826	-0.363433	0.426389	-0.357406	0.452195	-0.352887	0.475587	-0.349537	0.496862	-0.347099	0.516275	-0.345376	0.534044	-0.344216	0.550358	-0.343499	0.56538	-0.343134	0.57925	-0.343048	0.59209	-0.343182
2467	0.0160085	-0.57268	0.0821845	-0.514459	0.142967	-0.471087	0.197915	-0.438653	0.247209	-0.414292	0.291304	-0.395919	0.330741	-0.382021	0.366066	-0.371493	0.397784	-0.363522	0.426347	-0.357508	0.452153	-0.353001	0.475546	-0.349662	0.49682	-0.347234	0.516232	-0.345519	0.534	-0.344366	0.550313	-0.343657	0.565333	-0.343298	0.579202	-0.343217	0.592041	-0.343357
2468	0.0158495	-0.572602	0.0820616	-0.514405	0.142871	-0.471058	0.197837	-0.438649	0.247145	-0.41431	0.291248	-0.395958	0.330692	-0.382079	0.36602	-0.371567	0.397741	-0.363612	0.426306	-0.357611	0.452112	-0.353115	0.475504	-0.349786	0.496778	-0.347368	0.516189	-0.345662	0.533956	-0.344517	0.550268	-0.343814	0.565287	-0.343462	0.579154	-0.343387	0.591991	-0.343531
2469	0.0156906	-0.572524	0.0819388	-0.514352	0.142774	-0.47103	0.197759	-0.438645	0.24708	-0.414329	0.291192	-0.395998	0.330642	-0.382137	0.365975	-0.371642	0.397698	-0.363701	0.426264	-0.357713	0.452071	-0.353229	0.475463	-0.349911	0.496736	-0.347502	0.516146	-0.345804	0.533912	-0.344667	0.550222	-0.343971	0.56524	-0.343625	0.579106	-0.343556	0.591941	-0.343706
2470	0.0155319	-0.572445	0.081816	-0.514298	0.142677	-0.471002	0.197681	-0.438642	0.247015	-0.414348	0.291137	-0.396038	0.330593	-0.382195	0.365929	-0.371717	0.397655	-0.36379	0.426222	-0.357816	0.45203	-0.353343	0.475422	-0.350036	0.496694	-0.347636	0.516103	-0.345947	0.533868	-0.344817	0.550177	-0.344129	0.565193	-0.343789	0.579057	-0.343725	0.591892	-0.343881
2471	0.0153733	-0.572367	0.0816934	-0.514245	0.142581	-0.470974	0.197603	-0.438638	0.24695	-0.414368	0.291081	-0.396077	0.330543	-0.382253	0.365884	-0.371791	0.397612	-0.36388	0.426181	-0.357918	0.451989	-0.353458	0.47538	-0.350161	0.496652	-0.34777	0.51606	-0.34609	0.533824	-0.344968	0.550132	-0.344286	0.565146	-0.343952	0.579009	-0.343895	0.591842	-0.344055
2472	0.0152148	-0.572289	0.0815708	-0.514191	0.142484	-0.470946	0.197525	-0.438635	0.246886	-0.414387	0.291026	-0.396117	0.330494	-0.382311	0.365839	-0.371866	0.397569	-0.363969	0.426139	-0.35802	0.451947	-0.353572	0.475339	-0.350285	0.49661	-0.347904	0.516017	-0.346232	0.53378	-0.345118	0.550086	-0.344443	0.5651	-0.344116	0.578961	-0.344064	0.591792	-0.34423
2473	0.0150564	-0.57221	0.0814484	-0.514138	0.142388	-0.470918	0.197448	-0.438631	0.246821	-0.414406	0.29097	-0.396157	0.330444	-0.38237	0.365793	-0.37194	0.397526	-0.364058	0.426097	-0.358123	0.451906	-0.353686	0.475297	-0.35041	0.496568	-0.348038	0.515974	-0.346375	0.533736	-0.345268	0.550041	-0.3446	0.565053	-0.344279	0.578912	-0.344233	0.591742	-0.344404
2474	0.0148982	-0.572132	0.081326	-0.514084	0.142292	-0.47089	0.19737	-0.438628	0.246756	-0.414425	0.290914	-0.396196	0.330395	-0.382428	0.365748	-0.372015	0.397483	-0.364148	0.426055	-0.358225	0.451864	-0.3538	0.475255	-0.350535	0.496526	-0.348173	0.515931	-0.346518	0.533691	-0.345418	0.549995	-0.344757	0.565006	-0.344443	0.578864	-0.344402	0.591692	-0.344579
2475	0.0147401	-0.572054	0.0812038	-0.514031	0.142195	-0.470862	0.197292	-0.438624	0.246692	-0.414444	0.290859	-0.396236	0.330345	-0.382486	0.365702	-0.37209	0.397439	-0.364237	0.426013	-0.358328	0.451823	-0.353914	0.475214	-0.350659	0.496484	-0.348307	0.515888	-0.34666	0.533647	-0.345569	0.549949	-0.344915	0.564958	-0.344606	0.578815	-0.344572	0.591642	-0.344753
2476	0.0145822	-0.571976	0.0810816	-0.513977	0.142099	-0.470834	0.197215	-0.438621	0.246627	-0.414463	0.290803	-0.396276	0.330296	-0.382544	0.365657	-0.372164	0.397396	-0.364327	0.425971	-0.35843	0.451781	-0.354029	0.475172	-0.350784	0.496441	-0.348441	0.515845	-0.346803	0.533602	-0.345719	0.549904	-0.345072	0.564911	-0.34477	0.578767	-0.344741	0.591592	-0.344927
2477	0.0144243	-0.571898	0.0809595	-0.513924	0.142003	-0.470806	0.197137	-0.438618	0.246563	-0.414483	0.290748	-0.396316	0.330246	-0.382602	0.365611	-0.372239	0.397353	-0.364416	0.425929	-0.358533	0.45174	-0.354143	0.47513	-0.350909	0.496399	-0.348575	0.515801	-0.346945	0.533558	-0.345869	0.549858	-0.345229	0.564864	-0.344933	0.578718	-0.34491	0.591541	-0.345102
2478	0.0142666	-0.57182	0.0808376	-0.513871	0.141907	-0.470779	0.197059	-0.438614	0.246498	-0.414502	0.290692	-0.396356	0.330197	-0.382661	0.365565	-0.372314	0.39731	-0.364505	0.425887	-0.358636	0.451698	-0.354257	0.475089	-0.351033	0.496356	-0.348709	0.515758	-0.347088	0.533513	-0.346019	0.549812	-0.345386	0.564817	-0.345097	0.578669	-0.345079	0.591491	-0.345276
2479	0.0141091	-0.571742	0.0807157	-0.513817	0.141811	-0.470751	0.196982	-0.438611	0.246434	-0.414521	0.290637	-0.396396	0.330147	-0.382719	0.36552	-0.372389	0.397267	-0.364595	0.425845	-0.358738	0.451657	-0.354371	0.475047	-0.351158	0.496314	-0.348843	0.515715	-0.34723	0.533469	-0.346169	0.549766	-0.345543	0.564769	-0.34526	0.57862	-0.345248	0.591441	-0.34545
2480	0.0139516	-0.571664	0.080594	-0.513764	0.141715	-0.470723	0.196904	-0.438608	0.246369	-0.414541	0.290581	-0.396435	0.330098	-0.382777	0.365474	-0.372464	0.397223	-0.364684	0.425803	-0.358841	0.451615	-0.354486	0.475005	-0.351283	0.496271	-0.348977	0.515671	-0.347373	0.533424	-0.346319	0.54972	-0.3457	0.564722	-0.345423	0.578571	-0.345417	0.59139	-0.345625
2481	0.0137943	-0.571586	0.0804723	-0.513711	0.141619	-0.470696	0.196827	-0.438605	0.246305	-0.41456	0.290526	-0.396475	0.330048	-0.382836	0.365429	-0.372538	0.39718	-0.364774	0.425761	-0.358943	0.451573	-0.3546	0.474963	-0.351407	0.496229	-0.349111	0.515628	-0.347515	0.533379	-0.346469	0.549674	-0.345857	0.564675	-0.345586	0.578522	-0.345586	0.59134	-0.345799
2482	0.0136371	-0.571508	0.0803507	-0.513658	0.141524	-0.470668	0.19675	-0.438602	0.24624	-0.41458	0.29047	-0.396515	0.329999	-0.382894	0.365383	-0.372613	0.397137	-0.364863	0.425719	-0.359046	0.451532	-0.354714	0.474921	-0.351532	0.496186	-0.349245	0.515584	-0.347658	0.533335	-0.346619	0.549628	-0.346014	0.564627	-0.34575	0.578473	-0.345755	0.591289	-0.345973
2483	0.0134801	-0.57143	0.0802292	-0.513605	0.141428	-0.470641	0.196672	-0.438599	0.246176	-0.414599	0.290415	-0.396556	0.329949	-0.382953	0.365337	-0.372688	0.397093	-0.364953	0.425677	-0.359148	0.45149	-0.354828	0.474879	-0.351657	0.496144	-0.349379	0.51554	-0.3478	0.53329	-0.34677	0.549582	-0.346171	0.564579	-0.345913	0.578424	-0.345924	0.591239	-0.346147
2484	0.0133231	-0.571352	0.0801078	-0.513552	0.141332	-0.470613	0.196595	-0.438596	0.246111	-0.414619	0.290359	-0.396596	0.3299	-0.383011	0.365292	-0.372763	0.39705	-0.365042	0.425635	-0.359251	0.451448	-0.354942	0.474837	-0.351781	0.496101	-0.349513	0.515497	-0.347942	0.533245	-0.34692	0.549535	-0.346328	0.564532	-0.346076	0.578375	-0.346093	0.591188	-0.346321
2485	0.0131663	-0.571274	0.0799866	-0.513499	0.141237	-0.470586	0.196518	-0.438593	0.246047	-0.414639	0.290303	-0.396636	0.32985	-0.38307	0.365246	-0.372838	0.397007	-0.365132	0.425593	-0.359353	0.451406	-0.355057	0.474795	-0.351906	0.496058	-0.349647	0.515453	-0.348085	0.5332	-0.34707	0.549489	-0.346485	0.564484	-0.346239	0.578326	-0.346261	0.591137	-0.346495
2486	0.0130097	-0.571196	0.0798654	-0.513446	0.141141	-0.470558	0.196441	-0.43859	0.245983	-0.414658	0.290248	-0.396676	0.329801	-0.383128	0.3652	-0.372913	0.396963	-0.365221	0.42555	-0.359456	0.451364	-0.355171	0.474753	-0.352031	0.496015	-0.349781	0.515409	-0.348227	0.533155	-0.34722	0.549443	-0.346641	0.564436	-0.346402	0.578277	-0.34643	0.591087	-0.346669
2487	0.0128531	-0.571118	0.0797443	-0.513393	0.141046	-0.470531	0.196363	-0.438587	0.245918	-0.414678	0.290192	-0.396716	0.329751	-0.383187	0.365154	-0.372988	0.39692	-0.365311	0.425508	-0.359559	0.451322	-0.355285	0.47471	-0.352155	0.495972	-0.349915	0.515365	-0.34837	0.53311	-0.347369	0.549396	-0.346798	0.564388	-0.346565	0.578227	-0.346599	0.591036	-0.346843
2488	0.0126967	-0.57104	0.0796233	-0.51334	0.14095	-0.470504	0.196286	-0.438584	0.245854	-0.414698	0.290137	-0.396756	0.329702	-0.383245	0.365109	-0.373063	0.396876	-0.3654	0.425466	-0.359661	0.45128	-0.355399	0.474668	-0.35228	0.495929	-0.350049	0.515321	-0.348512	0.533065	-0.347519	0.54935	-0.346955	0.564341	-0.346728	0.578178	-0.346768	0.590985	-0.347017
2489	0.0125405	-0.570963	0.0795024	-0.513287	0.140855	-0.470476	0.196209	-0.438581	0.24579	-0.414718	0.290081	-0.396797	0.329652	-0.383304	0.365063	-0.373138	0.396833	-0.36549	0.425423	-0.359764	0.451238	-0.355513	0.474626	-0.352404	0.495886	-0.350183	0.515277	-0.348654	0.53302	-0.347669	0.549303	-0.347112	0.564293	-0.346891	0.578128	-0.346936	0.590934	-0.347191
2490	0.0123843	-0.570885	0.0793816	-0.513235	0.14076	-0.470449	0.196132	-0.438578	0.245725	-0.414738	0.290026	-0.396837	0.329602	-0.383363	0.365017	-0.373213	0.396789	-0.36558	0.425381	-0.359866	0.451196	-0.355628	0.474584	-0.352529	0.495843	-0.350317	0.515233	-0.348797	0.532974	-0.347819	0.549257	-0.347269	0.564245	-0.347054	0.578079	-0.347105	0.590883	-0.347365
2491	0.0122283	-0.570807	0.0792609	-0.513182	0.140665	-0.470422	0.196055	-0.438576	0.245661	-0.414757	0.28997	-0.396877	0.329553	-0.383421	0.364971	-0.373288	0.396745	-0.365669	0.425338	-0.359969	0.451154	-0.355742	0.474541	-0.352654	0.4958	-0.350451	0.515189	-0.348939	0.532929	-0.347969	0.54921	-0.347425	0.564196	-0.347217	0.578029	-0.347274	0.590832	-0.347538
2492	0.0120724	-0.57073	0.0791402	-0.513129	0.14057	-0.470395	0.195978	-0.438573	0.245597	-0.414777	0.289915	-0.396918	0.329503	-0.38348	0.364925	-0.373363	0.396702	-0.365759	0.425296	-0.360072	0.451112	-0.355856	0.474499	-0.352778	0.495757	-0.350585	0.515145	-0.349081	0.532884	-0.348119	0.549164	-0.347582	0.564148	-0.34738	0.57798	-0.347442	0.59078	-0.347712
2493	0.0119166	-0.570652	0.0790197	-0.513077	0.140474	-0.470368	0.195901	-0.43857	0.245533	-0.414797	0.28986	-0.396958	0.329453	-0.383539	0.364879	-0.373438	0.396658	-0.365849	0.425253	-0.360174	0.451069	-0.35597	0.474456	-0.352903	0.495714	-0.350718	0.515101	-0.349223	0.532838	-0.348269	0.549117	-0.347739	0.5641	-0.347543	0.57793	-0.347611	0.590729	-0.347886
2494	0.011761	-0.570574	0.0788993	-0.513024	0.140379	-0.470341	0.195824	-0.438568	0.245468	-0.414817	0.289804	-0.396999	0.329404	-0.383598	0.364834	-0.373513	0.396615	-0.365938	0.425211	-0.360277	0.451027	-0.356085	0.474414	-0.353027	0.495671	-0.350852	0.515057	-0.349366	0.532793	-0.348418	0.54907	-0.347895	0.564052	-0.347706	0.57788	-0.347779	0.590678	-0.34806
2495	0.0116055	-0.570497	0.078779	-0.512971	0.140285	-0.470314	0.195748	-0.438565	0.245404	-0.414837	0.289749	-0.397039	0.329354	-0.383656	0.364788	-0.373588	0.396571	-0.366028	0.425168	-0.360379	0.450985	-0.356199	0.474371	-0.353152	0.495627	-0.350986	0.515012	-0.349508	0.532747	-0.348568	0.549023	-0.348052	0.564004	-0.347869	0.57783	-0.347948	0.590626	-0.348233
2496	0.0114501	-0.570419	0.0786587	-0.512919	0.14019	-0.470287	0.195671	-0.438563	0.24534	-0.414858	0.289693	-0.39708	0.329305	-0.383715	0.364742	-0.373663	0.396527	-0.366118	0.425126	-0.360482	0.450943	-0.356313	0.474328	-0.353277	0.495584	-0.35112	0.514968	-0.34965	0.532702	-0.348718	0.548976	-0.348208	0.563955	-0.348031	0.57778	-0.348116	0.590575	-0.348407
2497	0.0112948	-0.570342	0.0785386	-0.512866	0.140095	-0.47026	0.195594	-0.43856	0.245276	-0.414878	0.289638	-0.39712	0.329255	-0.383774	0.364696	-0.373739	0.396483	-0.366207	0.425083	-0.360585	0.4509	-0.356427	0.474286	-0.353401	0.495541	-0.351254	0.514924	-0.349792	0.532656	-0.348868	0.548929	-0.348365	0.563907	-0.348194	0.577731	-0.348284	0.590523	-0.34858
2498	0.0111397	-0.570264	0.0784185	-0.512814	0.14	-0.470233	0.195517	-0.438558	0.245212	-0.414898	0.289582	-0.397161	0.329205	-0.383833	0.36465	-0.373814	0.39644	-0.366297	0.42504	-0.360687	0.450858	-0.356541	0.474243	-0.353526	0.495497	-0.351388	0.514879	-0.349934	0.532611	-0.349017	0.548882	-0.348522	0.563858	-0.348357	0.57768	-0.348453	0.590472	-0.348754
2499	0.0109847	-0.570187	0.0782986	-0.512761	0.139906	-0.470206	0.195441	-0.438556	0.245148	-0.414918	0.289527	-0.397201	0.329156	-0.383892	0.364604	-0.373889	0.396396	-0.366387	0.424997	-0.36079	0.450815	-0.356656	0.4742	-0.35365	0.495454	-0.351521	0.514835	-0.350077	0.532565	-0.349167	0.548835	-0.348678	0.56381	-0.34852	0.57763	-0.348621	0.59042	-0.348927
2500	0.0108298	-0.570109	0.0781787	-0.512709	0.139811	-0.47018	0.195364	-0.438553	0.245084	-0.414938	0.289471	-0.397242	0.329106	-0.383951	0.364558	-0.373964	0.396352	-0.366477	0.424955	-0.360893	0.450773	-0.35677	0.474157	-0.353775	0.49541	-0.351655	0.51479	-0.350219	0.532519	-0.349317	0.548788	-0.348834	0.563761	-0.348682	0.57758	-0.348789	0.590369	-0.349101
