# Supplementary material for: Modeling and impedance matching for radio frequency driven plasma lamp considering cold and hot states
Source: PLoS One. 2018 Sep 18;13(9):e0203041. doi: 10.1371/journal.pone.0203041 (PMC6143187; doi:10.1371/journal.pone.0203041)
Supplement: S2 File — (TXT) [file pone.0203041.s002.txt]

Frequency (MHz)	DB(|S(1,1)|) : Cold_state_Ideal	DB(|S(1,1)|) : Hot_state_ideal	DB(|S(1,1)|) : Cold_state_IML	DB(|S(1,1)|) : Hot_state_IML
2450	-0.753398	-6.034	-1.52838	-9.0265
2451	-0.761678	-6.70848	-1.55608	-9.83952
2452	-0.764167	-7.64035	-1.57897	-10.8992
2453	-0.759615	-9.00729	-1.597	-12.3358
2454	-0.746532	-11.2061	-1.61047	-14.4007
2455	-0.723156	-15.4188	-1.62024	-17.6853
2456	-0.687444	-30.4085	-1.62811	-24.2813
2457	-0.63709	-15.8471	-1.63728	-31.833
2458	-0.569668	-8.22664	-1.65313	-18.9145
2459	-0.483006	-4.1351	-1.68427	-13.4925
2460	-0.37615	-1.83883	-1.74423	-10.084
2461	-0.251668	-0.679196	-1.85358	-7.70046
2462	-0.121134	-0.17755	-2.04285	-5.98504
2463	-0.0180695	-0.0143181	-2.35569	-4.75187
2464	-0.0274227	-0.0117643	-2.85148	-3.87648
2465	-0.344093	-0.0807646	-3.60614	-3.26475
2466	-1.34543	-0.178463	-4.71088	-2.84396
2467	-3.55876	-0.284594	-6.2739	-2.55915
2468	-7.48924	-0.389755	-8.44089	-2.37004
2469	-14.0873	-0.489792	-11.4759	-2.24778
2470	-33.0662	-0.583097	-16.0631	-2.17206
2471	-15.4578	-0.669295	-22.8702	-2.12867
2472	-10.3772	-0.748594	-21.7522	-2.10773
2473	-8.02765	-0.821456	-16.4822	-2.10233
2474	-6.6644	-0.888433	-13.3518	-2.10763
2475	-5.78039	-0.950093	-11.3523	-2.12024
2476	-5.16546	-1.00697	-9.97337	-2.13775
2477	-4.71597	-1.05956	-8.97215	-2.15847
2478	-4.37498	-1.1083	-8.21813	-2.18119
2479	-4.10872	-1.1536	-7.63443	-2.20505
2480	-3.89595	-1.1958	-7.17266	-2.22943
2481	-3.72267	-1.23521	-6.80086	-2.2539
2482	-3.57933	-1.27211	-6.49712	-2.27815
2483	-3.45918	-1.30673	-6.24593	-2.30198
2484	-3.35732	-1.3393	-6.03603	-2.32524
2485	-3.27015	-1.37	-5.8591	-2.34783
2486	-3.19492	-1.39899	-5.70883	-2.36969
2487	-3.12952	-1.42643	-5.5804	-2.39078
2488	-3.07231	-1.45245	-5.47002	-2.4111
2489	-3.02197	-1.47717	-5.37474	-2.43064
2490	-2.97747	-1.5007	-5.29217	-2.4494
2491	-2.93796	-1.52312	-5.2204	-2.46741
2492	-2.90274	-1.54453	-5.15787	-2.48469
2493	-2.87124	-1.565	-5.10329	-2.50125
2494	-2.84298	-1.5846	-5.05559	-2.51712
2495	-2.81755	-1.6034	-5.01389	-2.53233
2496	-2.79462	-1.62145	-4.97743	-2.5469
2497	-2.7739	-1.63881	-4.94558	-2.56087
2498	-2.75514	-1.65552	-4.91779	-2.57425
2499	-2.73813	-1.67163	-4.89361	-2.58707
2500	-2.72267	-1.68717	-4.87263	-2.59936
